# Supplementary material for: Wild-Type KRAS Allele Effects on Druggable Targets in KRAS Mutant Lung Adenocarcinomas
Source: Genes (Basel). 2021 Sep 11;12(9):1402. doi: 10.3390/genes12091402 (PMC8467269; doi:10.3390/genes12091402)
Supplement: Supplementary file 1 [file genes-12-01402-s001.zip]

Archive with 1 entries (1 files):
- genes-1349275-supplementary.pdf
